# Supplementary material for: Strategies for Accurate Cell Type Identification in CODEX Multiplexed Imaging Data
Source: Front Immunol. 2021 Aug 13;12:727626. doi: 10.3389/fimmu.2021.727626 (PMC8415085; doi:10.3389/fimmu.2021.727626)
Supplement: Supplementary file 2 [file Table_1.xlsx]

## Sheet: Antibody_Information
channel_id	antibody_name	rr_id	dilution	conjugated_tag	Clone	Exposure Time	Marker Score	Marker Score Legend		Microscope Settings
Cycle2_CH2	Anti-MUC-2 antibody	AB_791261	1/200	63-Alexa 488	996/1	1/8.5s	+++	+++	Great signal to noise	Microscope: Keyence BZ-X710
Cycle3_CH2	Anti-MUC-1/EMA antibody	AB_2864392	1/100	15-Alexa 488	955	1/2s	++	++	Good signal to noise	CFI Plan Apo λ 20x/0.75 objective (Nikon)
Cycle4_CH2	Anti-Synaptophysin antibody	AB_10010435	1/100	69-Alexa 488	7H12	1/3s	++	+	Weak signal	Number of Regions: 4 Regions on a tissue array were imaged at once using the BZ-X viewer software
Cycle5_CH2	Anti-CD15 antibody	AB_395800	1/200	70-Alexa 488	HI98	1/7.5s	++ (background)	-	antibody not detected	Region Size: 7x9 tile regions
Cycle6_CH2	Anti-ITLN1 antibody	AB_2129678	1/200	72-Alexa 488	AF4254	1/5s	++	background	non-specific staining in addition to antibody staining	The following settings in the CODEX uploader were used for the TMA experiments: Microscope: Keyence BZ-X710. Deconvolution: Microvolution. Objective type: Air. Magnification (x): 20. Numerical aperture: 0.75. Lateral resolution (nm/pixel): 377.442. Z pitch (nm): 1500. Number of Z-slices: 17. Color mode: grayscale. Drift compensation channel index: 1. Drift compensation reference cycle: 1. Best fo…
Cycle7_CH2	Anti-Vimentin antibody	AB_393716	1/200	7-Alexa 488	RV202	1/3s	++			Lateral resolution (nm/pixel): 377.442
Cycle8_CH2	Anti-CD11c antibody	AB_395792	1/200	44-Alexa 488	B-Iy6	1/3s	++			Z pitch (nm): 1500.
Cycle9_CH2	Anti-BCL-2 antibody	AB_2864404	1/200	41-Alexa 488	124	1/4s	++			Number of Z-slices: 13
Cycle10_CH2	Anti-CD38 antibody	AB_2561794	1/500	66-Alexa 488	HB-7	1/10s	++			Color mode: grayscale
Cycle11_CH2	Anti-a-SMA antibody	AB_2572996	1/200	8-Alexa 488	1A4	1/10s	+++			Drift compensation channel index: 1
Cycle12_CH2	Anti-CD66 antibody	AB_394166	1/200	5-Alexa 488	B1.1/CD66	1/4s	++			Best focus channel: 1
Cycle13_CH2	Anti-CD68 antibody	AB_1089058	1/100	48-Alexa 488	Y1/82A	1/2s	++ (background)			Tiling mode: snake
Cycle14_CH2	Anti-CD7 antibody	AB_1659214	1/200	58-Alexa 488	CD7-6B7	1/3s	++			H&E staining=Yes
Cycle15_CH2	Anti-CD45RO antibody	AB_314418	1/100	36-Alexa 488	UCHL1	1/2s	+			Background subtraction cycle: 1
Cycle16_CH2	Anti-Collagen IV antibody	AB_305584	1/100	33-Alexa 488	poly	1/5s	++
Cycle2_CH3	Anti-SOX9 antibody	AB_2665492	1/100	26-Cy3	D8G8H	1/4s	+++
Cycle3_CH3	Anti-GATA-3 antibody	AB_2108590	1/100	55-Cy3	823	1/2s	-
Cycle4_CH3	Anti-Lefty antibody	custom	1/100	71-Cy3	D7E3G	1/4s	-
Cycle5_CH3	Anti-CHGA antibody	AB_2864388	1/100	2-Cy3	LK2H10 + PHE5 + CGA/414	1/5s	+ (background)
Cycle6_CH3	Anti-CD4 antibody	AB_2561907	1/200	28-Cy3	A161A1	1/3s	++
Cycle7_CH3	Anti-HLA-DR antibody	AB_2562826	1/200	11-Cy3	Tu36	1/2s	++
Cycle8_CH3	Anti-CD44 antibody	AB_312953	1/200	14-Cy3	IM-7	1/20s	+++
Cycle9_CH3	Anti-CD3 antibody	AB_314056	1/200	20-Cy3	UCHT1	1/5s	+++
Cycle10_CH3	Anti-CD90 antibody	AB_940393	1/200	68-Cy3	50000000000	1/6s	+++
Cycle11_CH3	Anti-CD21 antibody	AB_11219188	1/500	21-Cy3	Bu32	1/3s	+
Cycle12_CH3	Anti-CD57 antibody	AB_535988	1/100	30-Cy3	HCD57	1/2s	+ (background)
Cycle13_CH3	Anti-CD34 antibody	AB_1732014	1/100	80-Cy3	581	1/2s	+++
Cycle14_CH3	Anti-CD36 antibody	AB_395846	1/200	49-Cy3	CB38	1/3s	+++
Cycle15_CH3	Anti-Cytokeratin antibody	AB_2616960	1/200	67-Cy3	C-11	1/12s	+++
Cycle16_CH3	Anti-CD117 antibody	AB_2131466	1/200	74-Cy3	YB5/B8	1/6s	++
Cycle17_CH3	Anti-CD19 antibody	AB_395810	1/200	75-Cy3	UCHT2	1/10s	+
Cycle18_CH3	Anti-CD45 antibody	AB_314390	1/500	56-Cy3	HI30	1/20s	+++
Cycle19_CH3	Anti-CD69 antibody	AB_314837	1/500	24-Cy3	FN50	1/6s	++
Cycle20_CH3	Anti-Somatostatin antibody	not registered	1/100	57-Cy3	7G5	1/3s	-
Cycle21_CH3	Anti-CD49a antibody	AB_1236385	1/50	46-Cy3	TS2/7	1/2s	++
Cycle22_CH3	Anti-CD161 antibody	AB_1501090	1/200	53-Cy3	HP-3G10	1/4s	+
Cycle2_CH4	Anti-MUC6 antibody	AB_2864391	1/100	81-Cy5	CL-H5	1/4s	-
Cycle3_CH4	Anti-CD31 antibody	AB_395837	1/200	42-Cy5	WM59	1/5s	++
Cycle4_CH4	Anti-CD49f antibody	AB_2296273	1/50	51-Cy5	GoH3	1/3s	++
Cycle5_CH4	Anti-CDX2 antibody	AB_2864406	1/200	62-Cy5	D11D10	1/2s	+
Cycle6_CH4	Anti-CD127 antibody	AB_10718513	1/100	61-Cy5	A019D5	1/2s	++
Cycle7_CH4	Anti-CD8 antibody	AB_1877104	1/200	43-Cy5	SK1	1/3s	++
Cycle8_CH4	Anti-CD16 antibody	AB_395804	1/25	52-Cy5	3G8	1/2s	+ (background)
Cycle9_CH4	Anti-CD123 antibody	AB_395455	1/25	59-Cy5	6H6	1/2s	+
Cycle10_CH4	Anti-CD279 (PD-L1) antibody	custom	1/50	79-Cy5	EH12.2H7	1/2s	-
Cycle11_CH4	Anti-NKG2D (CD314) antibody	AB_492956	1/100	77-Cy5	1D11	1/2s	++ (background)
Cycle12_CH4	Anti-CD206 antibody	AB_571923	1/200	25-Cy5	15-2	1/5s	++
Cycle13_CH4	Anti-aDefensin 5 antibody	AB_2864387	1/200	60-Cy5	EPR14309(B)	1/5s	++
Cycle14_CH4	Anti-CD138 antibody	AB_2561790	1/100	76-Cy5	MI15	1/5s	++
Cycle15_CH4	Anti-CK7 antibody	AB_2864389	1/200	3-Cy5	OV-TL12/30	1/4s	+
Cycle16_CH4	Anti-PGP9.5 antibody	not registered	1/200	23-Cy5	SPM575	1/2s	-
Cycle17_CH4	Anti-Podoplanin antibody	AB_1595511	1/100	32-Cy5	NC-08212.77	1/8.5s	++
Cycle18_CH4	Anti-CD56 antibody	AB_395904	1/100	29-Cy5	B159	1/4s	++
Cycle19_CH4	Anti-CD154 antibody	AB_314825	1/200	38-Cy5	24-31	1/3s	-
Cycle20_CH4	Anti-Ki67 antibody	AB_396287	1/25	6-Cy5	B56	1/2s	++
Cycle21_CH4	Anti-CD163 antibody	AB_1088991	1/100	45-Cy5	GHI/61	1/2s	++
Cycle22_CH4	Anti-CD294 antibody	AB_10639863	1/100	65-Cy5	BM16	1/2s	-
All_Cycles_CH1	Hoechst		1/600			1/150s	+++
Cycle1_CH2	background					1/2s	NA
Cycle1_CH3	background					1/2s	NA
Cycle1_CH4	background					1//2s	NA
